# Supplementary material for: Promising Pre-Lithiation Agent Li2C2O4@KB for High-Performance NCM622 Cell
Source: Materials (Basel). 2025 Sep 25;18(19):4467. doi: 10.3390/ma18194467 (PMC12524966; doi:10.3390/ma18194467)
Supplement: Supplementary file 1 [file materials-18-04467-s001.zip]

Archive with 1 entries (1 files):
- materials-3871016-supplementary.pdf
